# Supplementary material for: An Agent-Based Model of Radiation-Induced Lung Fibrosis
Source: Int J Mol Sci. 2022 Nov 11;23(22):13920. doi: 10.3390/ijms232213920 (PMC9693125; doi:10.3390/ijms232213920)
Supplement: Supplementary file 1 [file ijms-23-13920-s001.zip]

Archive with 5 entries (4 files):
- ijms-2002024-supplementary final/
- ijms-2002024-supplementary final/Figure S1.png
- ijms-2002024-supplementary final/Figure S2.png
- ijms-2002024-supplementary final/Table S1 Model parameters.pdf
- ijms-2002024-supplementary final/ZIP archive S1.zip
